# Supplementary material for: Exploring the Role of NCX1 and NCX3 in an In Vitro Model of Metabolism Impairment: Potential Neuroprotective Targets for Alzheimer’s Disease
Source: Biology (Basel). 2023 Jul 14;12(7):1005. doi: 10.3390/biology12071005 (PMC10376230; doi:10.3390/biology12071005)
Supplement: Supplementary file 1 [file biology-12-01005-s001.zip]

Archive with 1 entries (1 files):
- biology-2465038-supplementary.pdf
